# Supplementary material for: Targeted Delivery Inside the Cells Directly Visualized with Förster Resonance Energy Transfer (FRET)
Source: Polymers (Basel). 2025 Mar 16;17(6):790. doi: 10.3390/polym17060790 (PMC11944702; doi:10.3390/polym17060790)
Supplement: Supplementary file 1 [file polymers-17-00790-s001.zip]

Archive with 1 entries (1 files):
- polymers-3493901-supplementary.pdf
